# Supplementary material for: Trehalose Treatment in Zebrafish Model of Lafora Disease
Source: Int J Mol Sci. 2022 Jun 20;23(12):6874. doi: 10.3390/ijms23126874 (PMC9224929; doi:10.3390/ijms23126874)
Supplement: Supplementary file 1 [file ijms-23-06874-s001.zip]

Archive with 1 entries (1 files):
- ijms-1762414-supplementary.pdf
